# Supplementary material for: Microbial diversity and functional analysis in wastewater and sludge of wastewater treatment plants
Source: PeerJ. 2026 Jul 16;14:e21546. doi: 10.7717/peerj.21546 (PMC13380884; doi:10.7717/peerj.21546)
Supplement: Supplemental Information 1 [file peerj-14-21546-s001.xls]

Sample	Number	OTUs	Shannon	Chao	Ace	Simpson	Shannoneven	Coverage
A1	40167	1462	4.766403	1725.124204	1810.580508	0.029944	0.654046	0.989867
A2	48040	1558	4.801917	1788.527778	1880.965204	0.033906	0.653219	0.991944
A3	47479	1569	4.806015	1803.9142010000005	1902.722594	0.029031	0.653151	0.991596
C1	42239	1394	5.266483999999998	1716.475728	1730.440284	0.016485	0.727422	0.991359
C2	37356	1393	5.053096	1683.656126	1747.744982	0.023648	0.698017	0.989721
C3	49771	1556	5.128004	1807.939597	1902.323299	0.021834	0.6977	0.992204
E1	38763	1424	5.136355	1650.4874550000004	1744.518177	0.020193	0.707368	0.990816
E2	42634	1379	5.084275	1614.554217	1682.162938	0.022196	0.7033050000000001	0.991955
E3	38133	1381	5.033563	1639.3115380000004	1727.3507760000002	0.023994	0.6961510000000001	0.990376
F1	50522	733	2.2209220000000003	1032.178344	1364.178635	0.24175500000000005	0.336649	0.993923
F2	51290	792	2.277778	1161.619355	1479.623275	0.232548	0.34126300000000004	0.993391
F3	47869	687	2.271207	874.1272730000002	954.9926	0.235253	0.347687	0.994798
Note: ACE: Abundance-based Coverage Estimator, which refers to an abundance-based coverage estimator. It is an index used to estimate the number of species contained in a community.
