# Supplementary material for: Microbial diversity and functional analysis in wastewater and sludge of wastewater treatment plants
Source: PeerJ. 2026 Jul 16;14:e21546. doi: 10.7717/peerj.21546 (PMC13380884; doi:10.7717/peerj.21546)
Supplement: Supplemental Information 2 [file peerj-14-21546-s002.xls]

Sample	Number	OTUs	Shannon	Chao	Ace	Simpson	Shannoneven	Coverage
A1	81509	422	3.379264	519.133333	521.027077	0.079789	0.559018	0.998847
A2	80570	372	3.313279	447.622222	464.03548	0.071547	0.55978	0.99897
A3	104164	166	3.027986	177.25	174.08993	0.104144	0.59233	0.999904
C1	111236	324	2.1127860000000003	523.642857	644.3834519999998	0.228125	0.365487	0.998831
C2	88287	287	2.158018	402.9375	509.508493	0.208427	0.38131	0.998799
C3	93118	312	2.157223	435.381818	473.479621	0.218288	0.375626	0.998744
E1	97375	329	2.055221	432.018868	449.741838	0.25455700000000003	0.354589	0.998922
E2	98809	321	2.074983	519.717949	599.102505	0.232205	0.359526	0.998735
E3	99327	316	2.160717	408.75	452.746068	0.220215	0.375402	0.998933
F1	113454	55	1.799006	58.75	71.568399	0.292922	0.448929	0.999947
F2	110662	69	1.873965	79.5	97.208819	0.332517	0.442588	0.999937
F3	90101	112	2.164847	178	147.453001	0.327166	0.4588	0.999867
Note: ACE: Abundance-based Coverage Estimator, which refers to an abundance-based coverage estimator. It is an index used to estimate the number of species contained in a community.
