# Supplementary material for: Microbial diversity and functional analysis in wastewater and sludge of wastewater treatment plants
Source: PeerJ. 2026 Jul 16;14:e21546. doi: 10.7717/peerj.21546 (PMC13380884; doi:10.7717/peerj.21546)
Supplement: Supplemental Information 3 [file peerj-14-21546-s003.xls]

	A1	A2	A3	C1	C2	C3	E1	E2	E3	F1	F2	F3
Proteobacteria	19.3790922896905	15.3351373855121	18.6229701552265	34.4515731906532	37.6084163186637	37.3490586887947	39.1094600521116	37.2003565229629	39.4356594026172	32.4452713669293	38.646909728992	32.3257222837327
Bacteroidota	20.5541862723131	18.2389675270608	20.1120495376903	20.6917777409503	27.1629724809937	26.8308854553857	25.0161236230426	26.6454003846695	27.7528649725959	42.0193183167729	36.2643790212517	42.4262048507385
Firmicutes	23.7408818184081	19.188176519567	22.1066155563512	2.80072918392954	3.42113716672021	3.13837375178317	3.12411320073266	3.09142937561571	3.0550966354601	18.1445706820791	17.8182881653344	18.1934028285529
Chloroflexi	20.7782508028979	28.2077435470441	19.3222266686324	4.14782546935297	3.46932219723739	3.54021418094875	3.35113381317236	4.24074682178543	3.06558623764194	0.231582280986501	0.280756482745175	0.29037581733481
Patescibacteria	3.75930490203401	4.85220649458784	7.78449419743465	3.31920736759866	2.31020451868508	2.33670209559784	2.75004514614452	2.62935685133931	2.34180368709517	3.42425082142433	3.30473776564632	2.82646389103595
Armatimonadota	1.21990688873951	1.74021648626145	1.44063691316161	8.47794692109188	4.48656173037798	4.53677844527938	5.00993215179424	4.64183515504058	4.15388246400755	0.0574007363128934	0.0487424449210372	0.052225866427124
Planctomycetota	0.809121916000697	3.85720233139051	2.21361022767961	6.17438859821492	3.24713566763037	3.31719274276185	4.36498723009055	3.45733452174321	3.88377520782524	0.13459482997506	0.116981867810489	0.0814723516263135
Acidobacteriota	3.23897726989818	2.48126561199001	2.68750394911435	2.48111934468146	2.99014883820538	2.86311305780475	2.4843278384026	3.00698972650936	2.43358770618624	0.0870907723368038	0.0565412361084032	0.0793833169692285
Verrucomicrobiota	0.951029452037742	1.43422148209825	1.01729185534657	5.29605341035536	2.78134703929757	3.2991099234494	2.94352862265562	3.32363841065816	2.41523090236803	0.049483393373184	0.0409436537336713	0.0417806931416992
Desulfobacterota	0.475514726018871	0.441298917568693	0.419132669180059	2.10942493903738	2.58592997108898	2.51552108657652	2.00190903696824	2.23061406389267	1.89861799491254	0.0910494438066585	0.132579450185221	0.106540767511333
Bdellovibrionota	0.131949112455498	0.0832639467110741	0.153752185176604	2.00762328653614	1.9247242745476	1.85449358059914	1.81616489951758	1.73101280668011	1.57868512836651	0.0217726930842009	0.0331448625463053	0.0438697277987842
Myxococcota	0.303731919237185	0.237302248126561	0.271699066955917	1.76140533630058	1.76410750615698	2.07952422093187	1.49111265897892	1.58558896655252	1.51050271418456	0.0534420648430387	0.0409436537336713	0.0459587624558691
Nitrospirota	0.333607189981826	0.193588676103247	0.263274289685966	1.3092166007718	1.20194881678981	1.33210102268389	1.57882516833062	1.12820753389314	1.48690110927543	0.0138553501444915	0.00974848898420745	0.0167122772566797
Calditrichota	0.271367042597157	0.206078268109908	0.252743318098528	1.02511896588461	1.38933504657886	1.11510719093448	1.37244279338544	1.2173382746165	1.25350746072955	0.0237520288191283	0.0253460713589394	0.0271574505421045
Campylobacterota	0.0298752707446411	0.0312239800166528	0.0168495545399019	0.0260422831979924	0.040154192097655	0.0241104257499347	0.030957356241777	0.0422198245531735	0.041958408727349	2.1851866513598	2.24995125755508	2.77005995529466
Other	4.023203126945	3.47210657785179	3.31514985572569	3.92054736144322	3.61655423492879	3.86771413071869	3.55493640843072	3.82793075948773	3.69233996800671	1.01737856775266	0.93000584909339	0.672669159581357
