# Supplementary material for: Microbial diversity and functional analysis in wastewater and sludge of wastewater treatment plants
Source: PeerJ. 2026 Jul 16;14:e21546. doi: 10.7717/peerj.21546 (PMC13380884; doi:10.7717/peerj.21546)
Supplement: Supplemental Information 4 [file peerj-14-21546-s004.xls]

	A1	A2	A3	C1	C2	C3	E1	E2	E3	F1	F2	F3
Blastocladiomycota	15.6743427106209	29.4253444210004	14.6979762681925	79.5740587579561	79.2155130426903	77.4383040872871	82.406161745828	77.5911101215476	77.4935314667714	0	0.0975944768755309	2.17200696995594
Ascomycota	12.4452514446257	8.7203673824004	5.92719173610844	4.13175590636125	4.07987585941305	4.24837303206684	4.26803594351733	3.58975396978008	4.38148741027112	54.6917693514552	62.8273481411867	66.6884940233738
Rozellomycota	46.024365407501	42.0665260022341	55.8244691064091	1.80337300873818	1.89382355273143	2.28742026246268	1.55275994865212	6.10065884686618	1.98636825837889	20.0698080279232	15.2997415553668	14.2806406144216
Basidiomycota	6.91702756750788	5.88928881717761	7.27314619254253	0.500737171419325	0.19934984765594	0.336132648897098	0.397432605905006	0.214555354269348	0.343310479527218	4.77550372838331	7.76418282698668	6.76352093761446
unclassified_Fungi	18.3366254033297	13.4429688469654	15.6282400829461	13.9163580135927	14.56726358354	15.648961532679	11.217458279846	12.4270056371383	15.7006654786715	19.4739718299928	13.2095931756158	9.05983285424135
Other	0.602387466414752	0.455504530222167	0.648976613801313	0.0737171419324679	0.044174113969214	0.0408084366073155	0.158151476251605	0.0769160703984455	0.094636906379937	0.988947062245491	0.801539823968481	1.03550460039289
