# Supplementary material for: Microbial diversity and functional analysis in wastewater and sludge of wastewater treatment plants
Source: PeerJ. 2026 Jul 16;14:e21546. doi: 10.7717/peerj.21546 (PMC13380884; doi:10.7717/peerj.21546)
Supplement: Supplemental Information 5 [file peerj-14-21546-s005.xls]

	A1	A2	A3	C1	C2	C3	E1	E2	E3	F1	F2	F3
Cloacibacterium	4.10038090970199	4.09034138218152	4.46513195307399	0.404839129714245	0.580897312346076	0.490245323582006	0.394706292082656	0.433925974574283	0.503500904728188	38.3812992359764	32.472216806395	38.2021767741127
Brachymonas	8.04142704209924	6.50707743547044	8.50691884833295	0.73391889012524	1.01991647928044	0.888067348455928	0.85906663570931	0.891307407233663	0.938819395274434	27.1822176477574	33.0239812829011	26.3301928178989
norank_AKYH767	3.32113426444594	2.8059950041632	3.21826491712125	7.46229787637018	12.6806938644394	12.0250748427799	10.0843587957588	11.7887132335695	12.0945113156584	0.170222873203753	0.218366153246247	0.24023898556477
Streptococcus	2.28545821196505	1.95462114904246	2.15042439815497	1.47494022112266	1.96487846664525	1.66964698318298	1.96063256197921	1.84594455129709	1.74914116382136	14.5738490162701	14.133359329304	14.4686540349704
norank_Anaerolineaceae	12.9011377498942	17.2772689425479	12.2285642073338	1.16006534245602	0.77363743441482	0.761487613268771	0.830689059154348	0.971055964722991	0.755251357092282	0.0910494438066585	0.10528368102944	0.108629802168418
Thauera	3.34105111160903	2.62905911740217	3.20773394553382	4.90305168209475	4.89345754363422	4.8843704165076	6.16051389211361	5.49326828352958	5.70896598746493	1.29052689917264	1.13667381555859	1.81328208234975
norank_Fimbriimonadaceae	1.03567605248089	1.55495420482931	0.903557362202237	8.44480219702171	4.47585394581861	4.53276004098772	5.00219281273379	4.63479851761505	4.15126006346209	0.0514627291081113	0.0448430493273543	0.052225866427124
Candidatus_Accumulibacter	0.141907536037045	0.131140716069942	0.147433602224141	4.97170861052582	5.92675875361388	5.78248377569267	5.09506488145912	4.75207580804053	5.63291637164661	0.164284865998971	0.179372197309417	0.121164010110928
norank_Saprospiraceae	1.07053053501631	0.843047460449625	0.943575054234504	4.6852434953479	4.16532819359674	5.06519860963212	5.26791012047571	4.71220152929587	5.44672593291899	0.124698151300424	0.124780658997855	0.165033737909712
SWB02	0.786715462942216	0.632805995004163	0.756123759978096	3.4470513032979	3.99935753292644	4.307729400655	4.16118463483219	3.97570014542384	4.24566648309863	0.0732354221923123	0.087736400857867	0.0731162129979736
norank_HOC36	1.00082156994548	0.788925895087427	0.735061816803218	3.01143492980421	3.32476710568583	2.33670209559784	3.98575961612878	3.87718722146644	4.04374164109826	0.0752147579272396	0.095535192045233	0.0981846288829932
Acetoanaerobium	6.55264271665795	4.9458784346378	6.53130857852945	0.250952910817017	0.238248206446086	0.273251491832593	0.188323917137476	0.243936764085003	0.264862455091391	0.861011044693401	0.933905244687073	1.07376381374167
norank_Saccharimonadales	1.26969900664725	1.1781848459617	1.80079614145201	0.452188735528777	0.484527251311704	0.464125695686243	0.451461445192581	0.52305671529765	0.464164896546298	2.98285895253553	2.88945213491909	2.57786876684284
norank_Hydrogenophilaceae	0.117011477083178	0.0936719400499584	0.181132711303945	2.10468997845593	2.2620194881679	2.0674690080569	2.75778448520496	2.22592297227565	2.70631736291401	0.110842801155932	0.118931565607331	0.108629802168418
Candidatus_Competibacter	0.597505414892822	0.468359700249792	0.52022999641947	1.9863159639196	2.28611200342649	2.28446283980631	2.05350463070454	2.20246751419055	2.11889964073113	0.0930287795415858	0.0896860986547085	0.0814723516263135
norank_Bacteroidetes_vadinHA17	4.42900888789305	3.80516236469609	4.28610543608753	0.106536613082696	0.165970660670307	0.134616543770469	0.170265459329773	0.147769385936107	0.215036844727664	0.241478959661138	0.269058295964126	0.208903465708496
norank_SJA-28	0.856424428013046	0.847210657785179	1.12260157122096	1.20741494827056	1.64632187600385	1.56717767374576	1.49885199803937	1.66064643242483	1.80421157527601	0.00989667867463679	0.0175472801715734	0.00626710397125488
norank_Microscillaceae	0.191699653944781	0.15195670274771	0.179026516986457	1.71168825019532	1.97290930506478	1.71585863253702	1.75167040734721	1.81310690997795	1.71504995673039	0.0316693717588377	0.0682394228894521	0.0292464851991895
norank_Blastocatellaceae	0.580078173625115	0.507910074937552	0.617114935023905	1.21214990885201	1.89795481314916	1.67969299391212	1.295049402781	1.82014354740348	1.32955707654787	0.027710700288983	0.0136478845778904	0.0188013119137647
OLB12	0.251450195434063	0.18526228143214	0.263274289685966	1.51518738606501	1.75875361387729	1.65759177030801	1.69233547455047	1.64188206595675	1.86190438727611	0.049483393373184	0.0506921427178787	0.0501368317700391
norank_Chitinophagales	0.226554136480195	0.181099084096586	0.179026516986457	1.47730770141339	1.72663026019916	1.59731570593317	1.64847921987462	1.78965145189286	1.66522434636666	0.0296900360239104	0.0272957691557809	0.0292464851991895
Christensenellaceae_R-7_group	3.52777155376304	2.6706910907577	3.29830030118579	0.0875967707568834	0.125816468572652	0.126579735187157	0.113510306219849	0.107895107191443	0.091784019091076	0.110842801155932	0.142327939169429	0.0981846288829932
norank_DEV007	0.393357731471108	0.472522897585345	0.294867204448282	2.18044934775918	1.39201199271871	1.64151815314139	1.2073368934293	1.6536097949993	1.11976503291113	0.0197933573492736	0.0116981867810489	0.00835613862833984
Syntrophomonas	3.1966539696766	2.82681099084097	2.99711451378504	0.0497170861052582	0.0535389227968733	0.056257660083181	0.0386966953022212	0.0562930994042314	0.0340912070909711	0.0395867146985472	0.0448430493273543	0.0396916584846143
Nitrospira	0.333607189981826	0.189425478767694	0.259061901050991	1.3092166007718	1.19927187064996	1.33009182053806	1.57882516833062	1.12820753389314	1.48427870872997	0.00989667867463679	0.00974848898420745	0.0167122772566797
norank_Prolixibacteraceae	3.12694500460577	2.48334721065779	2.46424735146065	0.0260422831979924	0.056215868936717	0.056257660083181	0.0438562546758507	0.032837641319135	0.0524480109091863	0.0811527651320217	0.0428933515305128	0.0814723516263135
norank_Hyphomonadaceae	0.311200736923345	0.199833472106578	0.280123844225868	1.25476455408509	1.18053324767106	1.36022985272548	1.27183138559967	1.17980954168035	1.09354102745653	0.0296900360239104	0.0350945603431468	0.0229793812279346
JdFR-76	0.248960589538676	0.199833472106578	0.229575180606163	1.02511896588461	1.38933504657886	1.11510719093448	1.37244279338544	1.21264718299948	1.25088506018409	0.0237520288191283	0.0214466757652564	0.0271574505421045
OM27_clade	0.052281723803122	0.0416319733555371	0.0589734408896565	1.48914510286702	1.33579612378199	1.29794458620482	1.27183138559967	1.25252146174415	1.11714263236567	0.0118760144095642	0.0272957691557809	0.0313355198562744
norank_Rikenellaceae	0.923643787188488	0.776436303080766	0.808778617915289	0.0568195269774379	0.064246707356248	0.0783588836872878	0.0748136109176276	0.0609841910212506	0.0655600136364828	1.31625826372669	1.36673815558588	1.57095406212789
norank_PB19	0.0746881768616028	0.0478767693588676	0.0610796352071442	1.04642628850115	1.31705750080308	1.31401820337144	0.936460026313753	1.16339072102078	1.03060341436551	0.0118760144095642	0.0233963735620979	0.00835613862833984
Longilinea	1.76264097393383	2.48334721065779	1.73129172897492	0.028409763488719	0.0348002998179677	0.0140644150207952	0.0283775765549622	0.032837641319135	0.0262240054545931	0.00989667867463679	0.00974848898420745	0.0104451732854248
norank_Aminicenantales	2.34520875345433	1.72356369691923	1.78815897554708	0.0378796846516253	0.0508619766570297	0.0522392557915252	0.030957356241777	0.0375287329361542	0.0393360081818897	0.0257313645540557	0.0214466757652564	0.0188013119137647
norank_Dojkabacteria	0.435681031692683	0.576602830974188	3.00553929105499	0.168091100641587	0.174001499089838	0.0502300536456973	0.221861053066068	0.159497114978656	0.15209923163664	0.00989667867463679	0.0233963735620979	0.00417806931416992
Anaerolinea	0.736923345034481	1.21981681931724	0.697150319088439	0.549255427448566	0.278402398543741	0.345582769082397	0.268297087428734	0.464418070084909	0.280596858364147	0.0316693717588377	0.0253460713589394	0.0167122772566797
norank_OM190	0.0423233002215749	0.214404662781016	0.0968849386044356	1.28080683728308	0.447050005353892	0.576641015852605	0.678482057632278	0.497255711404044	0.734272152728608	0.00395867146985472	0.00584909339052447	0.00835613862833984
Proteiniclasticum	1.00580078173625	0.857618651124063	0.67819457023105	0.0710244087217974	0.112431737873434	0.110506118020534	0.110930526533034	0.133696111085049	0.0865392180001573	0.44930921182851	0.44453109767986	0.421985000731162
norank_Arcobacteraceae	0.00746881768616028	0.0187343880099917	0.00842477726995093	0.0118374014536329	0.0187386229789057	0.0160736171666231	0.0180584578077032	0.0140732748510578	0.0183568038182152	1.20541546257076	1.18151686488594	1.57931020075623
NK4A214_group	1.03318644658551	0.82639467110741	0.954106025821942	0.00710244087217974	0.0374772459578113	0	0.0128988984340737	0.0117277290425482	0.0104896021818373	0.0118760144095642	0.0116981867810489	0.0104451732854248
unclassified_Anaerolineaceae	3.17922672840889	4.52747710241465	2.92339771267297	0.3740618859348	0.1900631759289	0.168772980249543	0.20122281557155	0.241591218276493	0.170456035454855	0.027710700288983	0.0350945603431468	0.0480477971129541
unclassified_Syntrophomonadaceae	2.46470983643289	2.14612822647794	2.33576949809389	0.0165723620350861	0.040154192097655	0.0361656386249021	0.0386966953022212	0.025801003893606	0.0445808092728083	0.0118760144095642	0.0233963735620979	0.0396916584846143
Other	21.699404984191	23.917568692756	22.0855536131764	36.2058760860816	32.2572009851162	34.0680315846577	33.170807213064	33.0886147206455	31.681220989694	9.94220339654012	10.3918892571651	10.0795922204349
