# Supplementary material for: Microbial diversity and functional analysis in wastewater and sludge of wastewater treatment plants
Source: PeerJ. 2026 Jul 16;14:e21546. doi: 10.7717/peerj.21546 (PMC13380884; doi:10.7717/peerj.21546)
Supplement: Supplemental Information 6 [file peerj-14-21546-s006.xls]

	A1	A2	A3	C1	C2	C3	E1	E2	E3	F1	F2	F3
Catenaria	15.6731158522372	29.4191386372099	14.6950961944626	79.5713617893488	79.2121150339235	77.4361562748341	82.401026957638	77.5900980679898	77.4895043643722	0	0.0975944768755309	2.17200696995594
Simplicillium	0.00245371676747353	0	0	0	0	0.0118129684915913	0.00102695763799743	0	0.00201355119957313	48.4980697022582	55.1643744013302	55.9250174803831
Candida	1.65625881804463	1.35037855281122	1.43043661917745	0.050343414002661	0.00906135671163365	0.0354389054747739	0.0421052631578947	0.0192290175996114	0.0724878431846326	3.22333280448464	3.79262980969077	3.48386810357266
Kazachstania	2.40096185697285	1.97343924537669	0.00288007372988749	1.72336294005538	1.80774066397091	1.7075109001482	1.67394094993582	1.4836705158437	1.79004701642051	0.000881414493979939	0	0.0110986559527641
Pichia	1.60718448269516	1.35534317984361	0	1.34039339782085	1.35693816756714	1.34453059558839	1.2415917843389	1.18713882338653	1.29773374812488	0.0044070724698997	0	0.00998879035748771
Aspergillus	0.514053662785705	0.388482065284845	0.221765677201336	0.103383796612607	0.148379716153001	0.115981872462897	0.14788189987163	0.142699551660274	0.118799520774814	0	0.0650629845836873	2.60374468651846
Naganishia	0.00490743353494706	0.0024823135161971	0	0.323636232874249	0	0.0021478124530166	0.0061617458279846	0.0121446426944914	0.120813071974388	0	1.1584825866151	0
Exophiala	0.101829245850152	0.0359935459848579	0.0499212779847164	0	0.00113266958895421	0	0	0.00101205355787428	0	0	1.110589000741	0
Porostereum	0	0.00124115675809855	0	0	0	0	0	0.00101205355787428	0	0	1.10426343279536	0
unclassified_Fungi	18.3366254033297	13.4429688469654	15.6282400829461	13.9163580135927	14.56726358354	15.648961532679	11.217458279846	12.4270056371383	15.7006654786715	19.4739718299928	13.2095931756158	9.05983285424135
unclassified_Rozellomycota	30.2653694684023	26.6612883207149	34.8604124265581	1.48782768168579	1.60159479878125	1.7719452737387	1.25288831835687	5.7889463510409	1.56956316006725	15.9518395120489	10.06217129638	9.16416022019733
unclassified_Branch03	14.2953538873008	13.1115799925531	19.8945893014861	0.266100902585494	0.234462604913521	0.459631864945553	0.247496790757381	0.261109817931565	0.376534074320175	4.11796851587428	5.23757025898682	4.20861033728815
unclassified_Sebacinales	5.58343250438602	4.9546977783294	5.708306132637	0.104282786148369	0.0430414443802598	0.248072338323418	0.176636713735558	0.0981691951138054	0.0734946187844191	3.71428067763146	4.29506063508702	4.72913730147279
unclassified_Branch02	0.29199229532935	1.46828844483058	0.41281056795054	0.0170808011794743	0.0260514005459467	0.0204042183036577	0.0195121951219512	0.0161928569259885	0.0130880827972253	0	0	0.907870056936105
unclassified_GS11	1.06859365223472	0.69256547101899	0.656656810414347	0.00449494767880902	0.0124593654784963	0.0118129684915913	0.0123234916559692	0.0111325891366171	0.0100677559978656	0	0	0
Other	8.19786772012906	5.14211244880228	6.43888483545179	1.09137329641483	0.979759194445388	1.18559247406516	1.5599486521181	0.960438826422694	1.36518771331058	5.01524847074585	4.70260794129873	7.72466454312383
