# Supplementary material for: Microbial diversity and functional analysis in wastewater and sludge of wastewater treatment plants
Source: PeerJ. 2026 Jul 16;14:e21546. doi: 10.7717/peerj.21546 (PMC13380884; doi:10.7717/peerj.21546)
Supplement: Supplemental Information 7 [file peerj-14-21546-s007.xls]

description	A1	A2	A3	C1	C2	C3	E1	E2	E3	F1	F2	F3
anfG	0.67	1	1.33	0.67	2.33	0.33	2.33	1.33	3.33	90	103.33	108
nifD	438.44	374.15	441.54	1814.62	1787.72	2466.37	1665.06	1865.46	1751.24	561.4	637.86	651.32
nifH	4489.28	4229.9	5111.46	2017.32	1976.14	2755.16	1835.1	2065.25	1946.04	1008.4	1137.66	1166.07
nifK	399.44	354.15	407.54	1807.62	1784.72	2464.37	1656.06	1861.46	1746.24	541.4	591.86	608.32
nrfA	8000.76	7864.53	8859.61	3912.12	5410.23	6982.45	4498.35	5787.18	5295.31	1781.23	1957.91	1956.9
nrfD	37.27	28.63	27.79	25.47	34.16	28.36	19.66	28.79	21.96	290.33	313.66	305
nrfH	5045.07	5126.9	5517.73	4223.37	5623.73	7326.63	4907.23	6030.93	5659.63	1009.4	1136.03	1152.9
nirB	6866.31	6668.26	8022.52	12145.87	11998.26	15249.11	12812.72	13405.6	12816.8	16085.98	19473.83	15153.99
nirD	6982.1	8649.33	9020.02	12573.81	11802.09	15262.85	12646.29	12838.13	12387.22	15899.05	19198.23	14967.74
nirA	304.49	620.91	394.32	756	569.74	895.33	636.25	742.56	652.66	36	60.25	31.92
nirS	1795.75	1709.66	2054.08	3638.08	3509.24	4691.92	3997.83	3969.58	3860.34	1190.66	1104	1556.75
nasA	3522.58	4776.46	4331.26	12852.2	10525.86	13866.58	11255.47	11809.59	10756.96	1994.98	2074.33	2192.41
narB	198	174.83	230	1395.75	1428.75	1722.25	1367.75	1499.75	1388.25	108.25	133.25	102.33
nosZ	2782.92	2834.99	3242.41	6055.75	5839.07	7539.75	6617.16	6593.91	6445.17	10759.16	9371.83	10459.75
norB	4364.35	4365.05	4808.58	5417.08	5260.64	6910.98	5809.83	6043.58	5581.11	11397.66	10062.7	11085.62
norC	1677.25	1524.66	1819.08	3044.58	2678.07	3644.08	3338.5	3343.41	3097.84	877.66	840.5	1117.42
napA	1515.6	1388.54	1678.54	3227.13	3046.32	4017.78	3560.33	3546.12	3438.72	1711.99	1704.83	1985.92
narI	4836.53	4570.97	5774.41	4111.63	3849.29	5203.52	4504.23	4577.62	4253.75	15038.06	18281.15	13972.6
nxrA/G	5410.13	4969.57	6333.01	6816.68	6061.64	8485.97	7507.33	7000.02	7068.7	15052.66	18267.2	13978.7
nxrB/H	5491.13	5100.57	6446.01	6250.68	5603.64	7803.97	6876.33	6465.02	6471.7	15168.66	18438.2	14098.7
hao	108	75.5	118.5	615	502	728.5	653.5	544.5	602.5	9.5	10	16
pmoA-amoA	185	133	186.5	830.5	685.5	1008.5	833.5	780	804	20	27.5	24
pmoB-amoB	254.5	183	243	1005.5	821	1208.5	969	955	932	24.5	36.5	28
pmoC-amoC	557	404	558.5	2454.5	2016.5	2994.5	2463.5	2308	2416	55	84.5	67
