# Supplementary material for: Microbial diversity and functional analysis in wastewater and sludge of wastewater treatment plants
Source: PeerJ. 2026 Jul 16;14:e21546. doi: 10.7717/peerj.21546 (PMC13380884; doi:10.7717/peerj.21546)
Supplement: Supplemental Information 8 [file peerj-14-21546-s008.xls]

	A1	A2	A3	C1	C2	C3	E1	E2	E3	F1	F2	F3
unknown	83.9907249506189	77.3215837160233	85.7781959218156	72.5259807975835	70.8065740142943	73.1931527738998	73.5753530166881	76.8502869171837	73.5288491548119	44.5819451055053	35.8271131915201	33.0828736639993
Animal Pathogen	0.629378350856961	0.536179719498573	0.51553319764986	0.0889999640404186	0.0917462367052907	0.0837646856676475	0.0934531450577664	0.0779281239563198	0.0845691503820713	48.9775591869833	56.4303916430211	57.8106791267577
Insect Parasite-Undefined Saprotroph	3.11622029469138	6.25791237433288	3.16904112745286	19.629436513359	16.1314802858858	19.1756695805322	19.2975609756098	18.8879555506077	16.6862987908625	0	0.000903652563662323	0.493890189898003
Undefined Saprotroph	0.86861573568563	7.04728807248355	1.7117238201298	5.7733107986623	11.1194173547634	5.433965506132	4.77637997432606	2.54430264449595	7.76828052795312	0.744795247413048	0.848529757278921	0.914529250507764
Ectomycorrhizal	5.60919653044449	4.95097430805511	5.76686763181137	0.104282786148369	0.0430414443802598	0.248072338323418	0.197175866495507	0.0981691951138054	0.0734946187844191	3.71428067763146	4.29596428765068	4.4228143971765
Animal Endosymbiont-Animal Pathogen-Plant Pathogen-Undefined Saprotroph	1.61086505784637	1.3677547474246	0	1.34039339782085	1.35693816756714	1.34453059558839	1.2415917843389	1.18713882338653	1.31082183092211	0.0044070724698997	0	0.00998879035748771
Animal Pathogen-Fungal Parasite-Undefined Saprotroph	0.101829245850152	0.0359935459848579	0.0499212779847164	0	0.00113266958895421	0	0	0.00101205355787428	0	0	1.110589000741	0
Other	4.07316983400606	2.4823135161971	3.00871702315579	0.537595742385559	0.44966982681482	0.520844519856526	0.818485237483954	0.353206691698125	0.547685926283891	1.977012709997	1.48650846722452	3.2652245813032
